# Supplementary material for: Single-cell and bulk transcriptomic analyses reveal PANoptosis-associated immune dysregulation of fibroblasts in periodontitis
Source: Front Immunol. 2025 Sep 5;16:1671919. doi: 10.3389/fimmu.2025.1671919 (PMC12446042; doi:10.3389/fimmu.2025.1671919)
Supplement: Supplementary file 1 [file SupplementaryFile1.zip]

Archive with 9 entries (9 files):
- Suppl. Tables 6 - 7.XLSX
- Suppl. Tables 1 -4.XLSX
- Suppl. Figure 6.docx
- Suppl. Figure 5.DOCX
- Suppl. Table 5.DOCX
- Suppl. Figure 4.DOCX
- Suppl. Figure 3.DOCX
- Suppl. Figure 2.DOCX
- Suppl. Figure 1.DOCX
