# Supplementary material for: Single-cell and bulk transcriptomic analyses reveal PANoptosis-associated immune dysregulation of fibroblasts in periodontitis
Source: Front Immunol. 2025 Sep 5;16:1671919. doi: 10.3389/fimmu.2025.1671919 (PMC12446042; doi:10.3389/fimmu.2025.1671919)
Supplement: Supplementary file 1 [file SupplementaryFile1.zip › Suppl. Tables 6 - 7.XLSX]

## Sheet: Sheet1
Supplementary Table S6. The up-regulated and down-regulated genes of C2 cluster compared with C1 cluster
up	down
TNFRSF17	LOC728061
SPAG4	SLC47A2
MMP1	ATP6V1C2
MZB1	PIR
SLAMF7	FAM110C
LOC100293211	CBR3
CD38	HRASLS
LOC101929272	AADAC
MMP3	CLDN20
PNOC	GPSM2
CD79A	CHL1
CPNE5	VLDLR
KIAA0125	TRPS1
LAX1	YOD1
FCRLA	SOCS6
FAM46C	SLURP1
CYTIP	C11orf45
PKHD1L1	BCL11A
IGHM	PVRL4
IGLL5	GRHL2
FCRL5	COL21A1
IGK	PTPN13
FKBP11	FAM83C
CECR1	PTGR1
HSPA13	RP11-373D23.2
FCGR2B	SERPINB7
CCL18	CYP3A5
PIM2	MTCL1
ISG20	PLAGL1
HLA-DQA1	LOC284219
PPAPDC1B	MPP7
CD27	PRIMA1
FCGR3B	GBP6
C16orf54	DACT2
SEL1L	SNORA68
P2RY8	CWH43
IGLV1-44	SLK
ICAM3	GSTA4
SDF2L1	SUSD4
LOC100131043	NPR3
ZBP1	ASPRV1
CTA-292E10.6	ARRDC4
THEMIS2	SOSTDC1
IL10RA	GRHL3
LINC00525	SLC39A2
DNAJB9	NDRG4
RHOH	ZNF823
BEX5	MAP2
PTP4A3	HPGD
CXCR4	TMEM79
IGHV3-54	ANKRD29
AMPD1	ABCA12
FBXO16	ZHX1
IL1B	GYS2
ICAM2	RNF128
ST6GAL1	MIR205HG
EVI2B	CXCL14
FICD	NSG1
TXNDC11	STK39
CD19	NEFL
ANKRD36BP2	TNFRSF19
ITM2C	HMGCR
TAGAP	IL18
PRDX4	DYNLT3
CD180	A2ML1
ZNF275	EPCAM
RASSF6	MEIS1
E2F5	COBL
P2RX5	FZD10
FCRLB	EXPH5
RNASE6	DSC3
SEL1L3	PANK1
SMAP2	LOC344887
CRELD2	FLG2
C19orf10	VANGL2
KISS1R	DSC2
RP11-138A9.1	VAV3
LRMP	BBOX1
GLRX	DLX3
STAP1	DAPL1
CTH	RP11-38P22.2
PCED1B	SOX21-AS1
SERPINI1	BPIFC
DERL3	SERPINB11
PDK1	MUC15
QPRT	ZNF273
PROK2	CALML5
LY96	CRISP3
SPCS3	LY6G6C
SSR4	KRT10
NCF1	ENDOU
BTG2	ZNF750
KLHL6	CAPNS2
RAC2	COMP
IL24	ELOVL4
HSH2D	DSG1
SLC7A7	FAM3B
KCNN3	ADH7
KCNA3	HLF
VOPP1	TYRP1
TAPBPL	LRIG3
HCLS1	RPTN
SELM	KRT15
FNDC1	SLC16A9
VIMP	CDSN
FUT8	KRT76
TXNDC15	MAMDC2
NCF2	LOC100130476
GPR160	SLC27A6
LOC101930405	AADACL2
NXPE3	KRT3
FKBP2	LOR
LY9	KRT1
IGLV6-57	DSC1
SPATS2	KRT2
IGLJ3
PDE4B
UGT2B17
EMP3
ENTPD1
BCL2A1
MMP9
TMEM156
ARHGAP9
LINC00888
GLCCI1
MEI1
CCDC69
RABAC1
RP5-1092A3.4
SEC24D
BTK
IL6
COL4A2
SPCS2
FAM107B
CXCL3
DUSP5
CD14
EDEM2
RCSD1
PECAM1
FFAR2
SEC11C
BIN2
MICB
CD97
VNN2
SELL
CSF2RB
EDEM1
PPCDC
MMP7
UBE2J1
PXDN
JSRP1
SRM
NEU1
MNDA
HERPUD1
SEC14L1
IFNAR2
RAB30
SRGN
AKR1B1
PAG1
BTN3A3
IRF4
WARS
POU2F2
TPST2
P2RX4
SEC24A
SSR3
EVI2A
TRAM2
MMP12
FUCA2
LIME1
RGS2
CHST2
COL4A1
DOK3
CYAT1
SMPDL3B
CSF3R
CXCL6
CMTM7
ZC3H12D
ATP2A3
SRPR
CHAC1
PARM1
LOC730101
MLKL
TOR3A
ITGA4
SLFN11
LINC00582
GYPC
WNT2
SLC39A7
CTSS
CDK2AP2
KNTC1
ERO1LB
FCN1
RGS1
RPN2
CCM2
XBP1
C5AR1
IGJ
CCR1
C4orf48
BTN3A2
CXCL8
RAB39B
GAS6
ODC1
IGLC1
TIMP1
ICAM4
SASH3
WIPI1
WFS1
GNG7
CEP128
SELK
CLPTM1L
TLR1
PDIA4
RP11-732A19.1
SFRP4
MME
SLA
IGKC
ANKRD28
COL9A3
SPCS1
DDIT4
PCDH17
COL15A1
ERN1
MANEA
CTGF
STK17B
TBC1D9
HSP90B1
CHI3L2
FBP1
PIK3CG
CYBA
AIM2
PREB
MOGS
ADA
TMEM263
CSF3
PLCG2
CFL2
TMEM56
SEPT6
C17orf62
LGALS1
SELE
ERLEC1
GMFG
SFMBT2
CORO1A
PTGS2
LSM10
MAN1A1
AQP9
ARMCX3
ST8SIA4
DNAJB11
DNAJC3
SLC7A5
GPX7
PDIA6
SEC61A1
ALDH1L2
CXCL5
CTSH
MEF2C
ZNF215
TMEM243
DENND5B
ITGAL
SAMSN1
VAV1
HLA-DMA
HLA-DOB
KBTBD8
FLJ32255
SELPLG
C2orf88
ST6GALNAC4
SLC1A4
MANF
CHST11
PIP5K1B
PKIG
CLCC1
BCAT1
SLC2A6
MS4A4A
FCGR2C
BMS1P20
SIL1
CHAC2
TXNIP
TMEM140
LILRB2
TMEM258
BLM
SLC17A9
DNAAF1
UAP1
TMEM205
INHBE
AARS
CERK
SIDT1
PRDM1
TMEM214
SLC15A2
UCP2
RASSF2
FAM117A
CUTA
ENPP2
TRAM1
HYOU1
BHLHE41
FAM101B
DNAJC1
H1FX
PLAT
APOL6
GMPPA
LYN

## Sheet: Sheet2
Supplementary Table S7. The up-regulated and down-regulated genes of HP-HGFs compared with LP-HGFs
up	down
TNFAIP3	MALAT1
IRF1	COL1A2
IL6	COL1A1
CXCL8	IGKC
ICAM1	IGLC2
CXCL2
CYCS
RRAD
CXCL1
BAX
CFLAR
BNIP3L
PIM3
G0S2
YWHAE
UNC5B
ATF3
IL32
IER3
CHMP2A
LAP3
NFKBIA
NAMPT
NCOA7
NINJ1
RAB13
LMO4
C11orf96
DDR2
TNFRSF1A
STAT1
CD14
TNFAIP2
IFI27
HLA-F
YWHAG
CXCL13
VCAM1
SCARA5
PRELID1
AHR
KDM6B
EPAS1
CTSH
RBCK1
AXL
BHLHE40
CD44
C8orf4
IRF2
HIF1A
OSBPL8
NFKBIZ
UGCG
PNRC1
ETS2
NFE2L2
SOD2
CD74
PSME2
IL24
SLC39A14
CAV1
TAGLN2
MAFF
SLFN5
PXDN
MME
CDKN1A
NR4A3
NFKB1
CLU
HLA-E
PTP4A2
YBX3
TAPBP
LITAF
GNAI2
LBP
LPAR1
IL1R1
MYADM
RAB31
CASP4
BST2
KYNU
RND3
BTG3
VAMP5
REL
CYLD
PPA1
FILIP1L
CXCL3
NDRG1
GADD45A
CCND1
PHLDA1
NAP1L1
SERTAD1
COL4A1
BTG2
YWHAB
TSPO
PKM
COL4A2
SDCBP
KLF9
SCPEP1
PDCD5
CSGALNACT1
RGS16
LEPROT
FST
TNIP1
CCL2
BPGM
DNAJA1
CD82
GSDMD
KLF13
RRAS
CYP7B1
FNDC3B
UBE2D3
PSME1
PTGS2
PHLDA2
WTAP
ITGA8
C2
TRIB1
SQSTM1
JAK1
CCL19
TXN
STEAP1
CYB5A
PRRX2
MTDH
ADAR
NFIL3
DBI
STEAP2
SGCB
TMEM50A
TNFRSF21
PYCARD
TNC
GPX4
ABL2
TNFAIP6
TNFRSF12A
S100A13
SAA1
SPTBN1
NPM1
GPX1
PRRC2C
ANTXR1
PARP14
SERPINE1
PSMB9
CD40
PSMA7
CMTM6
CRABP1
CTSB
TWIST1
PSMA3
PSMB8
LAMC1
BCL3
PRDM1
PMP22
DRAM1
RBMS1
FAS
LDLR
MASP1
CLIC1
SULF1
GNAI1
CCDC71L
PIM1
BRD2
MGST3
ZC3H12A
PDLIM1
SLC25A3
PARP1
CHI3L2
SFRP2
SNX9
ARPC2
PPP1R15A
STOM
IL6ST
ADM
H2AFJ
TACC1
PSMD7
CHMP4A
WARS
GRAMD1A
ATP6AP2
SEMA5A
CCNI
PARK7
RPSA
SAT1
ZFAND5
HDGF
OSMR
TMOD3
CHMP3
CSTB
EML1
PGAM1
SVIL
FAM20A
BZW1
POMP
BMP2
LTBP2
HMGB1
IFI16
ALDOA
AKR1B1
TPM3
EGR3
RILPL2
SERPINE2
IER5
APPL1
EIF3K
CTSO
ZBTB7A
TOMM20
YWHAZ
SUB1
H1FX
CALU
PSD3
GSTO1
