# Supplementary material for: Single-cell and bulk transcriptomic analyses reveal PANoptosis-associated immune dysregulation of fibroblasts in periodontitis
Source: Front Immunol. 2025 Sep 5;16:1671919. doi: 10.3389/fimmu.2025.1671919 (PMC12446042; doi:10.3389/fimmu.2025.1671919)
Supplement: Supplementary file 1 [file SupplementaryFile1.zip › Suppl. Tables 1 -4.XLSX]

## Sheet: Sheet1
Supplementary Table S1. List of 109 PANoptosis-related genes
ADAR
MEFV
AIM2
NLRP1
NLRC4
NLRP9
NLRP3
ZBP1
TNFRSF1A
PYCARD
FADD
CASP10
CASP1
CASP2
CASP12
CASP4
CASP3
CASP6
CASP5
CASP7
DFNA5
CASP8
MLKL
GSDMD
RIPK3
RIPK1
NAIP
TNF
NLRP6
GSDMA
GSDMC
GSDMB
APAF1
BAK
BAX
DIABLO
DCN
CASP9
FAS
TLR3
FASLG
BAK1
CHMP2A
CHMP2B
CHMP3
CHMP4A
CHMP4B
CHMP4C
CHMP6
CHMP7
CYCS
ELANE
GSDME
GZMB
HMGB1
IL18
IL1A
IL1B
IRF1
IRF2
TP63
AIFM1
AKT3
APPL1
BMF
BNIP3L
BOK
CD14
CHUK
CRADD
DFFA
DFFB
E2F1
HMGB2
IGF1
LY96
PPP3R1
TFDP1
TICAM1
TNFSF10
TP73
TRAF2
UACA
UNC5B
YWHAE
YWHAG
MAP3K7
TNFAIP3
RNF31
RBCK1
PSTPIP2
TAB3
PARP1
TRADD
TAB2
NR2C2
AXL
CFLAR
GPX4
GZMA
IL6
NLRP7
NOD1
PLCG1
PRKACA
TLR4
TNFRSF10A
TNFRSF10B
TP53

## Sheet: Sheet2
Supplementary Table S2. List of 32 apoptosis-related genes
YWHAG
YWHAE
UNC5B
UACA
TRAF2
TP73
CASP10
TNFSF10
TICAM1
BMF
TEDP1
BOK
HMGB2
IGF1
LY96
DFFB
E2F1
DFFA
CRADD
CHUK
CD14
CASP8
CASP7
CASP6
CASP2
PPP3R1
BNIP3L
TNFRSF1A
APPL1
APAF1
AKT3
AIFM1

## Sheet: Sheet3
Supplementary Table S3. List of 169 pyroptosis-related genes
ABL1
ADORA1
ADORA2A
ADORA2B
ADORA3
AGER
AIM2
ANXA1
APIP
APOE
ATF6
ATP6AP1
BRD4
BSG
CAMP
CAPN1
CARD8
CASP1
CASP3
CASP4
CASP5
CASP6
CASP8
CD274
CDK9
CDKN2B-AS1
CEBPB
CEP55
CHRFAM7A
CITED2
CRTAC1
CTSV
CXCL8
DHX9
DLX6-AS1
DPP9
DRD2
EEF2K
ELANE
EPHA2
ETS1
FGF21
FMR1
FNDC4
FNDC5
FOXO3
FOXP3
FPR2
GAS5
GJA1
GSDMA
GSDMB
GSDMC
GSDMD
GSDME
GSK3B
GZMA
GZMB
HMGB1
HOTTIP
HTRA1
ICAM1
IKBKE
IKZF1
IL18
IL1B
IL32
IL36G
KCNQ1OT1
KIF23
KLF3-AS1
LINC-ROR
MALAT1
MAPK14
MEFV
MEG3
METTL14
METTL3
MIR124-1
MIR141
MIR155
MIR155HG
MIR185
MIR195
MIR200B
MIR200C
MIR204
MIR20B
MIR214
MIR22
MIR223
MIR23A
MIR25
MIR302A
MIR30C1
MIR448
MIR455
MIR485
MIR497
MIR520C
MIR527
MIR556
MLKL
MMP1
MPEG1
MRE11
NAIP
NDUFA13
NEAT1
NEK7
NEWENTRY
NFE2L2
NFKB1
NLRC4
NLRP1
NLRP3
NLRP6
NLRP7
NLRP9
NLRX1
NR1H2
OSM
PAK2
PCSK9
PECAM1
PGF
PIF1
PKM
PPARG
PRDM1
PRMT5
PTEN
PTGS2
PTPN11
PYCARD
PYDC2
SDHB
SESN2
SETD7
SEZ6L2
SIRT1
SLC16A4
SLC30A7
SMIM1
SNIP1
STAT3
TFAM
TLR2
TLR3
TNF
TP53
TRAF6
TREM1
TREM2
TRIM24
TRIM31
TSLP
TUBB6
TXNIP
UCP1
USF2
UTS2
VDR
VIM
VTN
ZBP1
ZDHHC1
ZFAS1
ZNF532

## Sheet: Sheet4
Supplementary Table S4. List of 159 necroptosis-related genes
TNF
TNFRSF1A
TRADD
TRAF2
TRAF5
RIPK1
BIRC2
BIRC3
XIAP
RBCK1
RNF31
SHARPIN
SPATA2L
SPATA2
CYLD
FADD
CASP8
CFLAR
RIPK3
CYBB
CAMK2A
CAMK2D
CAMK2B
CAMK2G
SLC25A4
SLC25A5
SLC25A6
SLC25A31
PPID
VDAC1
VDAC2
VDAC3
GLUD2
GLUD1
GLUL
PYGL
PYGM
PYGB
MAPK8
MAPK10
MAPK9
FTH1
FTL
PLA2G4E
PLA2G4A
JMJD7-PLA2G4B
PLA2G4B
PLA2G4C
PLA2G4D
PLA2G4F
ALOX15
CAPN1
CAPN2
SMPD1
MLKL
PGAM5
DNM1L
NLRP3
PYCARD
CASP1
IL1B
CHMP2A
CHMP2B
CHMP3
RNF103-CHMP3
CHMP4B
CHMP4A
CHMP4C
CHMP6
VPS4B
VPS4A
CHMP1B
CHMP1A
CHMP5
CHMP7
TRPM7
IL1A
IL33
HMGB1
TNFSF10
TNFRSF10A
TNFRSF10B
FASLG
FAS
FAF1
IFNA1
IFNA2
IFNA4
IFNA5
IFNA6
IFNA7
IFNA8
IFNA10
IFNA13
IFNA14
IFNA16
IFNA17
IFNA21
IFNB1
IFNG
IFNAR1
IFNAR2
IFNGR1
IFNGR2
JAK1
JAK2
JAK3
TYK2
STAT1
STAT2
STAT3
STAT4
STAT5A
STAT5B
STAT6
IRF9
EIF2AK2
TLR4
TICAM2
TICAM1
TLR3
ZBP1
USP21
SQSTM1
HSP90AA1
HSP90AB1
TNFAIP3
PARP1
BID
BAX
AIFM1
H2AX
H2AC20
H2AC12
H2AC1
H2AW
H2AB3
H2AC8
H2AC4
MACROH2A2
MACROH2A1
H2AC19
H2AJ
H2AB1
H2AC17
H2AC18
H2AC11
H2AC21
H2AZ2
H2AC7
H2AZ1
H2AC15
H2AC6
H2AC13
H2AC14
H2AC16
H2AB2
PPIA
BCL2
